# Supplementary material for: Parental breeding age effects on descendants’ longevity interact over 2 generations in matrilines and patrilines
Source: PLoS Biol. 2019 Nov 25;17(11):e3000556. doi: 10.1371/journal.pbio.3000556 (PMC6901263; doi:10.1371/journal.pbio.3000556)
Supplement: S1 Table — F3, grand-offspring. (XLSX) [file pbio.3000556.s008.xlsx]

## Sheet: Sheet1
F1 breeding age	F1 larval diet	F2 sex	F2 breeding age (days)	Mean F3 lifespan (± sd)	Mean F3 development time (± sd)	Mean F3 thorax length (± sd)
15 days	High-nutrient	Female	15	49 ± (16.7)	28 ± (2.5)	2.7 ± (0.3)
15 days	High-nutrient	Female	30	31 ± (14.8)	29 ± (3.9)	2.7 ± (0.3)
15 days	High-nutrient	Female	45	23 ± (18.9)	27 ± (4.7)	2.7 ± (0.2)
15 days	High-nutrient	Female	60	16 ± (14.8)	27 ± (1.8)	2.4 ± (0.2)
15 days	High-nutrient	Male	15	44 ± (15.6)	28 ± (4.1)	2.7 ± (0.30)
15 days	High-nutrient	Male	30	33 ± (12.2)	29 ± (3.5)	2.8 ± (0.2)
15 days	High-nutrient	Male	45	16 ± (13.0)	30 ± (2.1)	2.8 ± (0.3)
15 days	High-nutrient	Male	60	7 ± (1.4)	31 ± (NA)	2.7 ± (0.2)
15 days	Low-nutrient	Female	15	42 ± (18.8)	29 ± (3.4)	2.7 ± (0.2)
15 days	Low-nutrient	Female	30	31 ± (12.9)	30 ± (4.4)	2.7 ± (0.3)
15 days	Low-nutrient	Female	45	20 ± (17.3)	28 ± (2.8)	2.7 ± (0.2)
15 days	Low-nutrient	Female	60	15 ± (9.1)	29 ± (3.6)	2.6 ± (0.2)
15 days	Low-nutrient	Male	15	39 ± (20.6)	28 ± (2.6)	2.7 ± (0.3)
15 days	Low-nutrient	Male	30	35 ± (18.9)	30 ± (2.7)	2.7 ± (0.2)
15 days	Low-nutrient	Male	45	11 ± (9.7)	29 ± (2.1)	2.7 ± (0.2)
35 days	High-nutrient	Female	15	33 ± (14.8)	31 ± (1.4)	2.6 ± (0.3)
35 days	High-nutrient	Female	30	20 ± (13.8)	29 ± (1.5)	2.5 ± (0.2)
35 days	High-nutrient	Female	45	15 ± (9.6)	31 ± (1.9)	2.6 ± (0.2)
35 days	High-nutrient	Female	60	6 ± (3.6)	28 ± (0.6)	2.9 ± (0.06)
35 days	High-nutrient	Male	15	30 ± (NA)	37 ± (NA)	3.0 ± (NA)
35 days	High-nutrient	Male	30	18 ± (11.2)	28 ± (4.5)	2.7 ± (0.3)
35 days	Low-nutrient	Female	15	31 ± (14.4)	29 ± (1.4)	2.6 ± (0.3)
35 days	Low-nutrient	Female	30	17 ± (11.2)	30 ± (1.8)	2.6 ± (0.3)
35 days	Low-nutrient	Female	45	15 ± (6.1)	29 ± (2.6)	2.5 ± (0.3)
35 days	Low-nutrient	Female	60	18 ± (10.7)	30 ± (1.6)	2.7 ± (0.4)
35 days	Low-nutrient	Male	15	26 ± (13.0)	30 ±(4.1)	2.6 ± (0.3)
35 days	Low-nutrient	Male	30	19 ± (15.4)	30 ± (2.4)	2.6 ± (0.2)
35 days	Low-nutrient	Male	45	12 ± (7.3)	30 ± (2.4)	2.7 ± (0.3)
35 days	Low-nutrient	Male	60	6 ± (NA)	-	2.6 ± (NA)
