# Supplementary material for: Parental breeding age effects on descendants’ longevity interact over 2 generations in matrilines and patrilines
Source: PLoS Biol. 2019 Nov 25;17(11):e3000556. doi: 10.1371/journal.pbio.3000556 (PMC6901263; doi:10.1371/journal.pbio.3000556)
Supplement: S2 Table — F3, grand-offspring. (XLSX) [file pbio.3000556.s009.xlsx]

## Sheet: Sheet1
	F1 larval diet	F2 sex	F2 breeding age (days)	Mean F3 lifespan (± sd)	Mean F3 development time (± sd)	Mean F3 thorax length (± sd)
15 days	High-nutrient	Female	15	48 ± (17.7)	29 ± (4.0)	2.606 ± (0.3)
15 days	High-nutrient	Female	30	33 ± (19.6)	30 ± (5.2)	2.757 ± (0.3)
15 days	High-nutrient	Female	45	27 ± (17.0)	29 ± (3.4)	2.581 ± (0.3)
15 days	High-nutrient	Female	60	12 ± (10.7)	28 ± (3.8)	2.563 ± (0.3)
15 days	High-nutrient	Male	15	47 ± (18.5)	29 ± (2.6)	2.584 ± (0.3)
15 days	High-nutrient	Male	30	33 ± (12.8)	29 ± (2.5)	2.63 ± (0.3)
15 days	High-nutrient	Male	45	18 ± (15.9)	30 ± (1.9)	2.535 ± (0.2)
15 days	High-nutrient	Male	60	18 ± (12.3)	28 ± (3.6)	2.647 ± (0.2)
15 days	Low-nutrient	Female	15	49 ± (15.4)	27 ± (3.0)	2.658 ± (0.3)
15 days	Low-nutrient	Female	30	30 ± (10.8)	27 ± (2.9)	2.603 ± (0.3)
15 days	Low-nutrient	Female	45	12 ± (8.5)	28 ± (3.0)	2.629 ± (0.3)
15 days	Low-nutrient	Female	60	12 ± (7.5)	30 ± (5.1)	2.545 ± (0.3)
15 days	Low-nutrient	Male	15	46 ± (14.7)	27 ± (2.1)	2.718 ± (0.3)
15 days	Low-nutrient	Male	30	30 ± (14.3)	29 ± (4.5)	2.701 ± (0.2)
15 days	Low-nutrient	Male	45	12 ± (11.9)	28 ± (1.3)	2.71 ± (0.2)
35 days	High-nutrient	Female	15	32 ± (14.0)	30 ± (4.1)	2.598 ± (0.3)
35 days	High-nutrient	Female	30	19 ± (13.9)	29 ± (2.4)	2.769 ± (0.3)
35 days	High-nutrient	Female	45	16 ± (9.4)	30 ± (4.2)	2.609 ± (0.3)
35 days	High-nutrient	Female	60	16 ± (11.4)	31 ± (3.8)	2.712 ± (0.4)
35 days	High-nutrient	Male	15	36 ± (14.1)	31 ± (3.0)	2.69 ± (0.3)
35 days	High-nutrient	Male	30	18 ± (9.5)	29 ± (2.2)	2.604 ± (0.3)
35 days	High-nutrient	Male	45	14 ± (15.5)	30 ± (2.5)	2.754 ± (0.1)
35 days	High-nutrient	Male	60	31 ± (NA)	26 ± (NA)	2.763 ± (0.4)
35 days	Low-nutrient	Female	15	31 ± (16.8)	28 ± (1.9)	2.715 ± (0.2)
35 days	Low-nutrient	Female	30	16 ± (11.8)	30 ± (2.5)	2.583 ± (0.2)
35 days	Low-nutrient	Female	45	19 ± (9.3)	30 ± (1.9)	2.443 ± (0.3)
35 days	Low-nutrient	Female	60	16 ± (12.5)	30 ± (1.8)	2.527 ± (0.5)
35 days	Low-nutrient	Male	15	31 ± (13.8)	30 ± (2.6)	2.606 ± (0.4)
35 days	Low-nutrient	Male	30	11 ± (10.7)	29 ± (1.8)	2.54 ± (0.3)
35 days	Low-nutrient	Male	45	11 ± (5.6)	29 ± (2.8)	2.508 ± (0.2)
