# Supplementary material for: Parental breeding age effects on descendants’ longevity interact over 2 generations in matrilines and patrilines
Source: PLoS Biol. 2019 Nov 25;17(11):e3000556. doi: 10.1371/journal.pbio.3000556 (PMC6901263; doi:10.1371/journal.pbio.3000556)
Supplement: S4 Table — Negative effects for F1 larval diet indicate that grandparents reared on a high-nutrient larval diet produced grand-offspring with a relatively longer life span than descendants of grandparents reared on a low-nutrient larval diet. Negative effects of F1 and F2 age indicate that old grandparents and parents produced F3 individuals with reduced lifespans, negative effects of larval diet indicate that low-nutrient larval diet has a negative effect on F3 life span, and negative effects of sex indicate that the life span of male descendants was lower than that of females. Significance codes: p = 0.0001 ‘***’, p = 0.001 ‘**’, p = 0.01 ‘*’, p = 0.05 ‘.’, p = 0.1. F1, grand-parental generation; F2, female and male offspring; F3, grand-offspring (XLSX) [file pbio.3000556.s011.xlsx]

## Sheet: Sheet1
Effects on F3 lifespan	Paternal		Maternal
	line		line
Fixed effects:	Estimate	SE	Estimate	SE
(Intercept)	157.365	29.761***	103.53	32.384.
F1 Larval diet	-8.073	6.26	-6.017	5.544.
F1 Age	-21.658	5.716***	-20.762	4.966***
F2 Sex	7.271	7.196	-0.293	6.079
F2 Age	-0.993	0.167***	-1.161	0.168***
F3 Sex	-18.796	5.020*	-31.215	4.942***
F1 Thorax length	-4.181	4.059	-1.927	7.291
F2 Thorax length	-0.056	6.252	4.286	4.833
F3 Thorax length	-2.917	3.192	1.815	2.854
F1 Development time	-0.856	0.66	-0.191	0.656
F2 Development time	-0.596	0.576	-0.386	0.479
F3 Development time	-0.521	0.205*	-0.293	0.218
F1 Age ´ F2 Age	0.243	0.126.	0.268	0.112*
F1 Larval diet ´ F1 Age	3.33	4.261	-0.156	2.947
F1 Larval diet ´ F2 Sex	0.315	3.308	-0.343	2.873
F1 Age ´ F2 Sex	-2.435	3.819	-0.882	3.001
F2 Sex ´ F2 Age	-0.162	0.119	-0.139	0.101
F1 Age ´ F3 Sex	4.171	3.073	5.098	2.602.
F2 Sex ´ F3 Sex	-1.285	2.905	3.931	2.637
F2 Age ´ F3 Sex	0.149	0.085.	0.38	0.086***
F1 Larval diet ´ F3 Sex	4.032	2.682	4.171	2.586
