# Supplementary material for: Parental breeding age effects on descendants’ longevity interact over 2 generations in matrilines and patrilines
Source: PLoS Biol. 2019 Nov 25;17(11):e3000556. doi: 10.1371/journal.pbio.3000556 (PMC6901263; doi:10.1371/journal.pbio.3000556)
Supplement: S5 Table — The simple Gompertz model provided the best fit to our data based on the Aikaike Information Criterion and was used for further analyses using BaSTA. (XLSX) [file pbio.3000556.s012.xlsx]

## Sheet: Sheet1
Distribution	AIC	∆AIC
Gompertz	8629	0
Weibull	8754	125
Logistic	8920	166
Exponential	9185	265
