# Supplementary material for: Parental breeding age effects on descendants’ longevity interact over 2 generations in matrilines and patrilines
Source: PLoS Biol. 2019 Nov 25;17(11):e3000556. doi: 10.1371/journal.pbio.3000556 (PMC6901263; doi:10.1371/journal.pbio.3000556)
Supplement: S7 Table — F1, grand-parental generation; KLDC, Kullback-Leibler discrepancy calibration (XLSX) [file pbio.3000556.s014.xlsx]

## Sheet: Sheet1
Comparison	b0	b1
High nutrient larval diet Old breeding age (HO) – High nutrient larval diet Young breeding age (HY)	0.996	0.897
Low nutrient larval diet Young breeding age (LY) – High nutrient larval diet Young breeding age (HY)	0.899	0.716
Low nutrient larval diet Young breeding age (LY) – High nutrient larval diet Old breeding age (HO)	0.981	0.913
Low nutrient larval diet Old breeding age (LO) – High nutrient larval diet Young breeding age (HY)	1	0.714
Low nutrient larval diet Old breeding age (LO) – High nutrient larval diet Old breeding age (HO)	0.749	0.789
Low nutrient larval diet Old breeding age (LO) – Low nutrient larval diet Young breeding age (LY)	0.999	0.891
