# Supplementary material for: Parental breeding age effects on descendants’ longevity interact over 2 generations in matrilines and patrilines
Source: PLoS Biol. 2019 Nov 25;17(11):e3000556. doi: 10.1371/journal.pbio.3000556 (PMC6901263; doi:10.1371/journal.pbio.3000556)
Supplement: S8 Table — F1, grand-parental generation (XLSX) [file pbio.3000556.s015.xlsx]

## Sheet: Sheet1
Parameter	Treatment group	Est.	Lower 95% CI	Upper 95% CI	Serial autocorrelation
b0	F1 High nutrient diet Young breeding age (HY)	-4.556	-4.856	0.042	-0.008
	F1 High nutrient diet Old breeding age (HO)	-3.752	-4.06	0.042	0.007
	F1 Low nutrient diet Young breeding age (LY)	-4.362	-4.76	0.044	0.011
	F1 Low nutrient diet Old breeding age (LO)	-3.667	-4.01	0.041	0.042
b1	F1 High nutrient diet Young breeding age (HY)	0.035	0.027	0.958	0.002
	F1 High nutrient diet Old breeding age (HO)	0.031	0.02	0.042	-0.008
	F1 Low nutrient diet Young breeding age (LY)	0.034	0.022	0.042	0.007
	F1 Low nutrient diet Old breeding age (LO)	0.029	0.016	0.044	0.011
