# Supplementary material for: Parental breeding age effects on descendants’ longevity interact over 2 generations in matrilines and patrilines
Source: PLoS Biol. 2019 Nov 25;17(11):e3000556. doi: 10.1371/journal.pbio.3000556 (PMC6901263; doi:10.1371/journal.pbio.3000556)
Supplement: S10 Table — F1, grand-parental generation; F2, female and male offspring (XLSX) [file pbio.3000556.s017.xlsx]

## Sheet: Sheet1
Parameter	Treatment group	Est.	Lower 95% CI	Upper 95% CI	Serial autocorrelation
b0	F1 Young breeding age F2 Young breeding age (YY)	-5.657	-6.069	-5.255	-0.043
	F1 Young breeding age F2 Old breeding age (YO)	-4.597	-4.92	-4.286	-0.008
	F1 Young breeding age F2 Very Old breeding age (YVO)	-3.106	-3.363	-2.864	-0.013
	F1 Old breeding age F2 Young breeding age (OY)	-4.758	-5.523	-4.04	0.009
	F1 Old breeding age F2 Old breeding age (OO)	-3.437	-3.855	-3.035	0.004
	F1 Old breeding age F2 Very Old breeding age (OVO)	-3.595	-4.076	-3.135	-0.015
b1	F1 Young breeding age F2 Young breeding age (YY)	0.053	0.045	0.062	-0.033
	F1 Young breeding age F2 Old breeding age (YO)	0.043	0.034	0.051	-0.003
	F1 Young breeding age F2 Very Old breeding age YVO)	0.012	0.001	0.023	-0.013
	F1 Old breeding age F2 Young breeding age (OY)	0.06	0.036	0.083	0.008
	F1 Old breeding age F2 Old breeding age (OO)	0.031	0.012	0.048	0.007
	F1 old breeding age F2 very old breeding age	0.077	0.048	0.104	-0.011
