# Supplementary material for: Parental breeding age effects on descendants’ longevity interact over 2 generations in matrilines and patrilines
Source: PLoS Biol. 2019 Nov 25;17(11):e3000556. doi: 10.1371/journal.pbio.3000556 (PMC6901263; doi:10.1371/journal.pbio.3000556)
Supplement: S12 Table — F1, grand-parental generation; F2, female and male offspring (XLSX) [file pbio.3000556.s019.xlsx]

## Sheet: Sheet1
Parameter	Treatment group	Est.	Lower 95% CI	Upper 95% CI	Serial autocorrelation
b0	F1 Young breeding age F2 Young breeding age (YY)	-4.691	-5.095	-4.312	0.018
	F1 Young breeding age F2 Old breeding age (YO)	-4.091	-4.521	-3.678	-0.027
	F1 Young breeding age F2 Very Old breeding age (YVO)	-3.885	-4.277	-3.529	0
	F1 Old breeding age F2 Young breeding age (OY)	-3.921	-4.323	-3.529	-0.042
	F1 Old breeding age F2 Old breeding age (OO)	-4.057	-4.507	-3.668	0.044
	F1 Old breeding age F2 Very Old breeding age (OVO)	-3.633	-4.038	-3.242	-0.003
b1	F1 Young breeding age F2 Young breeding age (YY)	0.037	0.027	0.046	0.007
	F1 Young breeding age F2 Old breeding age (YO)	0.028	0.015	0.04	-0.008
	F1 Young breeding age F2 Very Old breeding age (YVO)	0.032	0.019	0.045	-0.032
	F1 Old breeding age F2 Young breeding age (OY)	0.027	0.014	0.04	-0.043
	F1 Old breeding age F2 Old breeding age (OO)	0.034	0.02	0.048	0.023
	F1 Old breeding age F2 Very Old breeding age (OVO)	0.018	0.004	0.029	-0.017
