# Supplementary material for: Parental breeding age effects on descendants’ longevity interact over 2 generations in matrilines and patrilines
Source: PLoS Biol. 2019 Nov 25;17(11):e3000556. doi: 10.1371/journal.pbio.3000556 (PMC6901263; doi:10.1371/journal.pbio.3000556)
Supplement: S13 Table — KLDC, Kullback-Leibler discrepancy calibration (XLSX) [file pbio.3000556.s020.xlsx]

## Sheet: Sheet1
Comparison	b0	b1
F1 Young breeding age F2 Old breeding age (YO) - F1 Young breeding age F2 Young breeding age (YY)	0.992	0.875
F1 Young breeding age F2 Very Old breeding age (YVO) - F1 Young breeding age F2 Young breeding age (YY)	0.999	0.677
F1 Young breeding age F2 Very Old breeding age (YVO) - F1 Young breeding age F2 Old breeding age (YO)	0.705	0.604
F1 Old breeding age F2 Young breeding age (OY) - F1 Young breeding age F2 Young breeding age (YY)	0.999	0.875
F1 Old breeding age F2 Young breeding age (OY) - F1 Young breeding age F2 Old breeding age (YO)	0.643	0.503
F1 Old breeding age F2 Young breeding age (OY) - F1 Young breeding age F2 Very Old breeding age (YVO)	0.509	0.606
F1 Old breeding age F2 Old breeding age (OO) - F1 Young breeding age F2 Young breeding age (YY)	0.995	0.607
F1 Old breeding age F2 Old breeding age (OO) - F1 Young breeding age F2 Old breeding age (YO)	0.506	0.689
F1 Old breeding age F2 Old breeding age (OO) - F1 Young breeding age F2 Very Old breeding age (YVO)	0.655	0.523
F1 Old breeding age F2 Old breeding age (OO) - F1 Old breeding age F2 Young breeding age (OY)	0.597	0.686
F1 Old breeding age F2 Very Old breeding age (OVO) - F1 Young breeding age F2 Young breeding age (YY)	1	0.997
F1 Old breeding age F2 Very Old breeding age (OVO) - F1 Young breeding age F2 Old breeding age (YO)	0.957	0.859
F1 Old breeding age F2 Very Old breeding age (OVO) - F1 Young breeding age F2 Very Old breeding age (YVO)	0.781	0.957
F1 Old breeding age F2 Very Old breeding age (OVO) - F1 Old breeding age F2 Young breeding age (OY)	0.819	0.838
F1 Old breeding age F2 Very Old breeding age (OVO) - F1 Old breeding age F2 Old breeding age (OO)	0.938	0.974
