# Supplementary material for: Parental breeding age effects on descendants’ longevity interact over 2 generations in matrilines and patrilines
Source: PLoS Biol. 2019 Nov 25;17(11):e3000556. doi: 10.1371/journal.pbio.3000556 (PMC6901263; doi:10.1371/journal.pbio.3000556)
Supplement: S14 Table — Significant effects are highlighted in bold. Significance codes: p = 0.0001 ‘***’, p = 0.001 ‘**’, p = 0.01 ‘*’, p = 0.05 ‘.’, p = 0.1. F3, grand-offspring (XLSX) [file pbio.3000556.s021.xlsx]

## Sheet: Sheet1
Effects on F3 body size	Patrilines		Matrilines
Fixed effects:	Estimate	SE	Estimate	SE
(Intercept)	-0.77	0.287**	-9.434 e-02	2.791e-01
F1 Larval diet	-0.091	0.211	-4.976	1.940*e-01
F1 Age	0.384	0.296	-3.418	0.2866
F2 Sex	-0.26	0.306	-4.127	0.2749
F2 Age	0.002	0.006	-7.754	0.005985
F3 Sex	0.942	0.192***	9.411	2.022***e-01
F1 Age ´ F2 Age	-0.011	0.006.	9.124	0.006189
F1 Larval diet ´ F1 Age	0.261	0.216	5.617	1.935**e-01
F1 Larval diet ´ F2 Sex	-0.082	0.176	2.583	0.1867
F1 Age ´ F2 Sex	-0.219	0.194	1.922	0.1903
F2 Sex ´ F2 Age	0.013	0.006*	7.124	0.006433
F1 Age ´ F3 Sex	0.316	0.128*	1.226	0.1272
F2 Sex ´ F3 Sex	0.171	0.119	2.21	0.1273
F2 Age ´ F3 Sex	-0.001	0.003	2.886	0.004164
F1 Larval diet ´ F3 Sex	0.021	0.112	6.915	0.1258
