# Supplementary material for: Parental breeding age effects on descendants’ longevity interact over 2 generations in matrilines and patrilines
Source: PLoS Biol. 2019 Nov 25;17(11):e3000556. doi: 10.1371/journal.pbio.3000556 (PMC6901263; doi:10.1371/journal.pbio.3000556)
Supplement: S15 Table — Significant effects are highlighted in bold. Solid black lines represent the development time of F3 offspring descended from F2 males, and solid grey lines are individuals derived from F2 females. Bars represent SEM. SEM for descendants of F2 females at 60 days is missing because of a small sample size. Significance codes: p = 0.0001 ‘***’, p = 0.001 ‘**’, p = 0.01 ‘*’, p = 0.05 ‘.’, p = 0.1.F1, grand-parental generation; F2, female and male offspring; F3, grand-offspring (XLSX) [file pbio.3000556.s022.xlsx]

## Sheet: Sheet1
Effects on F3 development time	Patrilines		Matrilines
Fixed effects:	Estimate	SE	Estimate	SE
(Intercept)	31.015	1.128***	29.09	0.902***
F1 Larval diet	-0.413	0.834	-0.607	0.658
F1 Age	-2.279	1.177.	-0.465	0.955
F2 Sex	-1.803	1.225	1.383	0.943
F2 Age	-0.007	0.023	0.025	0.019
F3 Sex	0.015	0.865	0.652	0.842
F1 Age ´ F2 Age	0.003	0.024	-0.003	0.02
F1 Larval diet ´ F1 Age	1.033	0.864	-0.442	0.679
F1 Larval diet ´ F2 Sex	-0.375	0.734	-0.134	0.68
F1 Age ´ F2 Sex	0.287	0.793	-0.193	0.683
F2 Sex ´ F2 Age	0.058	0.023*	-0.023	0.021
F1 Age ´ F3 Sex	0.376	0.554	-0.517	0.53
F2 Sex ´ F3 Sex	0.881	0.538	-0.625	0.544
F2 Age ´ F3 Sex	-0.028	0.016.	-0.006	0.017
F1 Larval diet ´ F3 Sex	0.749	0.511	0.083	0.536
